# Supplementary material for: Ubiquitin-specific protease 22 is critical to in vivo angiogenesis, growth and metastasis of non-small cell lung cancer
Source: Cell Commun Signal. 2019 Dec 16;17:167. doi: 10.1186/s12964-019-0480-x (PMC6916027; doi:10.1186/s12964-019-0480-x)
Supplement: Supplementary file 2 — Additional file 2. Differentially expressed gene list in USP22-Ko A549 and H1299 cells. [file 12964_2019_480_MOESM2_ESM.xlsx]

## Sheet: Gene List
	A549			H1299
Gene_Symbol	logFC-(Ko/Control)	PValue	FDR	logFC (Ko/Control)	PValue	FDR
ABCA2	1.15855	4.64785e-07	2.99839e-06	1.93299	5.36879e-15	9.71314e-14
ABCC4	1.22521	5.26917e-11	5.74015e-10	1.79315	6.15422e-21	2.08765e-19
ABHD17A	-3.13383	1.65431e-47	1.28678e-45	-2.81214	5.5952e-42	6.63384e-40
AC005003.1	-1.32235	8.46889e-05	0.000349045	-1.54373	5.96454e-05	0.00021795
AC040977.1	-1.366	0.0317525	0.063871	-1.47521	0.0139662	0.028205
ACER2	-2.29706	2.05248e-08	1.62232e-07	-1.52715	0.000255866	0.000806375
ACPL2	1.33488	1.38657e-07	9.62636e-07	3.23375	2.00135e-26	1.04895e-24
ADAM12	-1.42534	2.94943e-10	2.91648e-09	-2.50908	1.29351e-08	9.66135e-08
ADRB1	-3.614	1.53667e-21	3.87723e-20	-2.61913	3.53604e-14	5.85918e-13
ADRB2	-3.97853	1.85826e-10	1.88951e-09	-1.22571	0.0048627	0.0111539
AGTPBP1	1.00206	3.54412e-08	2.69831e-07	1.29056	9.16536e-13	1.29246e-11
AIDA	-3.05472	4.89487e-70	7.56661e-68	-3.89412	3.85347e-104	1.47058e-101
AKAP17A	12.7901	8.77611e-110	2.55176e-107	12.7844	8.27139e-113	3.60751e-110
AKNAD1	-2.32568	0.00616075	0.0155831	-2.51809	1.31974e-08	9.85127e-08
AL049829.1	-1.05784	0.00561599	0.0143899	-2.17951	5.12924e-07	2.86281e-06
ALCAM	1.7915	1.98828e-10	2.00669e-09	4.0772	6.78825e-36	6.1406e-34
ALDH1A3	-2.48691	0.0263858	0.0546698	-4.97494	0.000124867	0.000423458
ALDH6A1	1.05598	9.01259e-10	8.43385e-09	1.71702	1.40295e-19	4.09875e-18
ALDH9A1	1.35562	2.36429e-16	4.08962e-15	1.15474	2.63182e-12	3.45962e-11
AMDHD2	-1.17841	9.43622e-08	6.74679e-07	-1.29888	2.7684e-09	2.32196e-08
AMH	-1.10427	0.000110163	0.000441521	-2.4802	1.75231e-18	4.60199e-17
AMOTL2	-1.24696	1.52893e-12	1.95716e-11	-1.05327	1.32944e-09	1.15883e-08
AMPD3	-2.54874	9.20484e-15	1.41931e-13	-3.44163	3.47614e-19	9.73637e-18
ANAPC1	-1.25118	5.67869e-12	6.8189e-11	-1.33103	1.44568e-13	2.22912e-12
ANKRD22	-2.25043	1.61417e-12	2.05551e-11	-3.13185	3.32435e-07	1.9286e-06
ANKRD33B	-2.18406	4.87641e-07	3.1326e-06	-1.23344	0.00239848	0.00597883
ANXA6	-1.40424	1.71772e-18	3.46152e-17	-1.45944	4.44723e-20	1.34763e-18
AOC2	-1.02077	0.00107246	0.00337462	-1.44815	0.000429327	0.00128033
AP5Z1	-1.47898	1.34935e-17	2.54294e-16	-2.15997	7.59383e-38	7.6013e-36
APOE	-2.21102	3.37765e-07	2.23444e-06	-2.17589	2.1582e-07	1.30111e-06
APOL1	-2.24252	2.87797e-13	3.84107e-12	-1.52014	6.07257e-06	2.74107e-05
ARHGDIB	-4.09436	3.07249e-06	1.70784e-05	-1.01217	0.0329113	0.059969
ARID3A	-1.88562	4.97869e-25	1.5162e-23	-2.52926	1.17416e-40	1.29179e-38
ARID3B	-2.14465	1.25412e-14	1.90964e-13	-2.51655	2.82018e-21	9.72882e-20
ARL14	-1.10268	0.0012647	0.00390111	-2.35595	5.40373e-17	1.22887e-15
ARL2	-1.12585	3.10995e-08	2.3901e-07	-1.34781	8.10371e-11	8.48007e-10
ARMCX6	-1.92886	5.09138e-25	1.54667e-23	-1.3523	6.95108e-14	1.1184e-12
ARPC3	-1.25278	1.42584e-14	2.16571e-13	-1.59089	3.47634e-22	1.2943e-20
ASB2	-4.04397	0.000716173	0.00235739	-1.85823	0.000147719	0.000492748
ASL	-1.10091	2.38312e-07	1.61323e-06	-1.00052	2.59445e-06	1.25928e-05
ASMTL	11.7748	1.01323e-52	8.90185e-51	12.271	4.06282e-61	8.55434e-59
ASPSCR1	-1.2763	1.15475e-09	1.06348e-08	-1.19317	7.99872e-09	6.19799e-08
ATAD3A	-1.22708	3.58527e-11	3.96947e-10	-1.20455	1.71239e-11	1.99159e-10
ATE1	1.79761	8.88602e-21	2.14459e-19	1.63701	4.4005e-17	1.01778e-15
ATF1	1.09939	1.31515e-09	1.20214e-08	1.14012	1.43975e-10	1.45068e-09
ATF2	1.54315	2.30191e-20	5.35446e-19	1.98065	2.94217e-31	2.11351e-29
ATP5D	-1.16001	5.73282e-09	4.8855e-08	-1.2872	7.59737e-11	7.98444e-10
B3GALT5	-2.44	2.0704e-15	3.33999e-14	-4.3825	3.26695e-11	3.64014e-10
BAIAP2	-1.96414	1.31458e-24	3.91553e-23	-1.60438	3.04394e-18	7.77669e-17
BAK1	-2.10316	4.20111e-29	1.56893e-27	-2.86365	9.71365e-52	1.67075e-49
BANF1	-1.17565	2.06691e-11	2.34148e-10	-1.18608	1.29345e-11	1.53954e-10
BATF2	-2.03983	1.12816e-10	1.17152e-09	-2.35697	9.32939e-12	1.13993e-10
BBS5	-3.28574	1.58006e-22	4.19472e-21	-4.99	2.68987e-43	3.38647e-41
BCHE	-5.04616	5.24309e-95	1.16416e-92	-2.64153	9.44821e-08	6.0032e-07
BEST1	-1.75102	3.3238e-16	5.68491e-15	-4.01933	1.26881e-39	1.32433e-37
BEST3	-4.03835	2.73105e-21	6.77877e-20	-2.65054	1.05211e-26	5.61062e-25
BET1	1.1546	2.07176e-11	2.34479e-10	1.46788	1.98981e-17	4.76463e-16
BIK	-2.67167	7.65876e-11	8.12587e-10	-1.42352	7.41213e-06	3.28079e-05
BLACE	-9.30546	9.48392e-27	3.16442e-25	-7.74394	4.27345e-46	5.99855e-44
BLM	1.03326	2.80972e-07	1.8791e-06	1.03423	1.67048e-07	1.02512e-06
BMP8B	1.41793	1.52473e-05	7.42425e-05	2.08203	2.74713e-08	1.94707e-07
BOP1	-3.88318	3.26347e-71	5.10942e-69	-3.71675	9.86366e-67	2.36186e-64
BRI3	-1.31916	2.62795e-14	3.87591e-13	-2.09169	1.62909e-32	1.27529e-30
BSPRY	2.45078	0.00444405	0.0117469	1.04243	0.00331039	0.00795483
BST2	-3.01726	1.3583e-17	2.55586e-16	-2.37306	0.0312467	0.057252
BVES	-2.15838	2.34902e-20	5.45366e-19	-1.02581	1.87802e-06	9.35333e-06
BZW1	-1.4872	3.54834e-14	5.10994e-13	-2.27453	1.21419e-29	7.72276e-28
C10orf91	-1.06529	0.000555255	0.00188094	-1.0576	0.0147274	0.0295373
C12orf39	-1.6797	4.52294e-18	8.82335e-17	-1.4608	2.88178e-07	1.69275e-06
C14orf105	-1.95469	5.18331e-17	9.36369e-16	-4.95394	9.04102e-09	6.92653e-08
C15orf48	-5.08195	6.38206e-79	1.09771e-76	-3.23243	3.67411e-41	4.15447e-39
C19orf71	-2.01201	0.0230335	0.0486662	-1.62932	0.00429487	0.0100285
C1D	-1.17168	1.64784e-09	1.48513e-08	-1.89393	1.97263e-20	6.3394e-19
C1orf122	-1.20222	2.10588e-10	2.11837e-09	-1.2587	2.57276e-11	2.91723e-10
C1QTNF1	-1.87361	1.38977e-27	4.80789e-26	-1.74796	0.00540351	0.0122323
C20ORF135	-1.66776	0.00051407	0.00175407	-1.45093	0.000404064	0.00121292
C4orf32	1.48152	5.71979e-14	8.0845e-13	2.49039	8.59754e-37	8.20259e-35
C4orf46	1.1573	6.77678e-09	5.72324e-08	1.82266	5.48748e-20	1.63918e-18
C4orf48	-2.76308	2.3636e-23	6.62026e-22	-3.68072	8.67255e-36	7.78744e-34
C6orf226	-1.51165	6.74634e-07	4.23145e-06	-1.32226	5.61957e-06	2.55306e-05
C6orf58	-4.14085	3.35216e-23	9.30378e-22	-1.96787	0.00430219	0.0100397
C7orf43	-1.57674	6.59743e-20	1.48103e-18	-2.07061	8.02252e-35	6.89937e-33
CA11	1.87435	2.03825e-08	1.61317e-07	1.56911	2.93154e-06	1.4049e-05
CA2	1.50433	1.86905e-05	8.90554e-05	1.06816	0.00244999	0.00609353
CA5B	1.34549	1.01219e-08	8.35759e-08	1.04397	9.95674e-06	4.29805e-05
CA8	-8.73974	9.20871e-88	1.87428e-85	-1.30722	8.46071e-07	4.5277e-06
CACNB4	4.02886	1.48124e-20	3.48535e-19	1.64747	6.65125e-10	6.11174e-09
CACNG4	2.18202	8.45961e-07	5.23878e-06	2.30973	0.00278576	0.00683402
CACNG7	1.30094	0.0283491	0.0579413	1.47987	0.047832	0.0830194
CATSPER1	-2.52714	9.56857e-08	6.83341e-07	-1.70441	8.32973e-07	4.46544e-06
CCDC137	-1.04727	1.1829e-08	9.66261e-08	-1.39455	3.38028e-14	5.63164e-13
CCDC22	-1.02894	1.43352e-08	1.15552e-07	-1.52536	4.46606e-17	1.03099e-15
CCDC71L	-1.71877	7.77949e-22	1.97923e-20	-1.08021	3.91566e-10	3.72125e-09
CCL5	-4.5811	1.85004e-18	3.7098e-17	-7.52531	1.19853e-09	1.05908e-08
CCND1	-1.00762	1.32693e-08	1.15663e-07	-0.794498	7.03971e-33	2.14917e-30
CCNE1	-1.61001	3.39089e-10	3.74284e-09	-1.94703	2.6501e-18	6.04288e-05
CCNG1	-1.61397	6.72172e-65	2.62924e-62	-1.37598	4.26055e-49	7.82455e-12
CD302	2.13162	5.85151e-26	1.87064e-24	1.50169	2.0578e-15	3.91029e-14
CD68	-3.73132	7.81524e-60	8.9196e-58	-1.2299	2.10358e-09	1.79017e-08
CD70	-2.33776	9.6823e-24	2.74977e-22	-5.07727	2.78787e-20	8.72961e-19
CD99	15.5615	2.46158e-221	2.50506e-218	13.3524	1.83948e-145	1.0697e-142
CDC26	-2.30251	4.13891e-20	9.42991e-19	-3.82743	2.76432e-47	4.06722e-45
CDC42EP3	1.09431	2.21284e-12	2.78303e-11	1.75797	3.89189e-29	2.40039e-27
CDCA7	1.33569	4.93393e-17	8.93963e-16	1.54638	1.69536e-22	6.51062e-21
CDCA7L	1.21765	1.53983e-12	1.96905e-11	1.78745	3.62608e-25	1.71634e-23
CDKL2	1.77561	3.37767e-06	1.85802e-05	1.0376	0.00302619	0.00735147
CDKN1A	-2.33474	1.0398e-31	4.40905e-30	-2.72957	4.71269e-41	5.27994e-39
CDKN3	1.05474	5.53839e-06	2.92791e-05	1.6593	3.06264e-12	3.97038e-11
CDON	1.2555	1.05052e-06	6.38574e-06	1.08032	5.80344e-05	0.000212828
CEBPD	-1.70751	2.82099e-22	7.39268e-21	-1.49694	1.20114e-15	2.35446e-14
CEND1	5.21976	5.54973e-07	3.52986e-06	3.20156	1.51448e-05	6.28007e-05
CERS6	1.28815	2.19903e-12	2.77137e-11	1.22485	2.40518e-11	2.73483e-10
CHCHD2	-1.49666	1.14559e-17	2.17912e-16	-1.63937	1.07772e-20	3.54748e-19
CHFR	-1.03172	2.48059e-10	2.47694e-09	-1.21025	6.73822e-14	1.08558e-12
CHRNA5	1.29736	1.18169e-09	1.08665e-08	1.40862	1.54366e-09	1.33224e-08
CHST2	-2.18431	6.10278e-07	3.86151e-06	-1.14681	1.3728e-05	5.74723e-05
CIDEC	-2.32439	5.0935e-19	1.06328e-17	-2.74512	0.00630666	0.0140209
CIPC	1.19329	1.9239e-10	1.94815e-09	1.81796	2.08216e-22	7.92127e-21
CITED4	-3.02387	1.26874e-30	5.04684e-29	-2.76777	1.4073e-27	7.88344e-26
CKS1B	-2.97669	1.75769e-53	1.56678e-51	-2.58127	5.11689e-43	6.37627e-41
CLEC11A	-1.27601	5.35028e-05	0.000229842	-1.54736	1.48345e-08	1.09793e-07
CLEC2B	-4.65853	9.01462e-33	4.07728e-31	-1.67706	5.36739e-09	4.30944e-08
CMTM4	1.57131	2.04567e-16	3.55865e-15	1.36379	9.6496e-13	1.35449e-11
CNNM4	1.28135	1.50853e-06	8.89528e-06	1.53955	1.45776e-08	1.08154e-07
CNRIP1	-3.82479	9.08217e-10	8.48596e-09	-1.11561	1.22368e-05	5.17616e-05
COL12A1	-2.61935	2.30818e-06	1.3141e-05	-1.18763	0.0255642	0.0481033
COL1A1	-3.25035	3.41536e-50	2.89642e-48	-1.69181	3.43933e-07	1.98681e-06
COL4A1	-4.60126	2.54479e-110	7.57975e-108	-1.99279	0.00373469	0.00883684
COL4A4	1.63481	2.71978e-10	2.70472e-09	3.49088	1.14136e-09	1.01149e-08
COL6A1	-2.64985	2.19086e-50	1.88414e-48	-1.42147	2.39535e-18	6.21061e-17
COL6A2	-3.37044	8.47997e-58	9.00499e-56	-1.21431	9.32448e-13	1.31339e-11
COL7A1	-2.56887	2.08844e-33	9.73436e-32	-2.21929	1.53013e-17	3.70753e-16
COMMD5	-1.02968	4.09332e-08	3.09521e-07	-1.25723	7.45411e-12	9.25098e-11
COPE	-1.0408	2.76819e-07	1.85335e-06	-1.415	3.19951e-12	4.13902e-11
CORO2B	-2.4829	0.00098269	0.00311785	-2.34206	8.74607e-05	0.00030878
COX6A1	-1.0603	2.09861e-09	1.86658e-08	-1.10449	4.8676e-10	4.56553e-09
COX6A1P2	3.74654	3.30346e-08	2.52452e-07	4.36526	2.69864e-06	1.30209e-05
CPNE3	1.01752	1.08465e-06	6.57357e-06	1.46224	3.69425e-12	4.73392e-11
CPNE4	1.73616	0.00512293	0.0132565	3.25466	6.0574e-05	0.000221145
CSF1	-1.78065	3.47523e-25	1.06365e-23	-1.03938	0.000103744	0.000359613
CSGALNACT1	1.49322	1.47473e-19	3.19883e-18	2.19122	3.29593e-05	0.00012798
CTC-241N9.1	1.15047	0.00396084	0.0106144	1.40446	1.98622e-05	8.03968e-05
CTD-2117L12.1	-7.9555	2.00039e-11	2.27245e-10	-9.75811	1.45071e-22	5.62414e-21
CTHRC1	-1.18698	0.0121289	0.0280314	-1.63524	1.01523e-06	5.34168e-06
CTSV	1.21846	2.54153e-08	1.98447e-07	1.29074	2.82893e-09	2.36461e-08
CYB5R4	1.24749	7.3012e-11	7.77352e-10	1.14687	1.11455e-09	9.8968e-09
CYP26B1	3.08758	2.91094e-49	2.36989e-47	2.12332	0.00104004	0.00283124
CYP27C1	-1.62355	1.17334e-06	7.06901e-06	-1.27464	8.66451e-09	6.66316e-08
DAB2	-2.16598	7.94085e-32	3.39069e-30	-8.6028	2.45762e-114	1.11157e-111
DAPK3	-1.67242	1.73309e-20	4.05451e-19	-1.03996	2.19088e-09	1.85928e-08
DBP	2.55764	7.10379e-14	9.95999e-13	1.12357	0.000361839	0.00109865
DDO	-3.28637	4.06202e-11	4.48918e-10	-3.03969	6.94736e-18	1.73145e-16
DEPTOR	1.90581	6.93e-16	1.1593e-14	1.84567	1.27804e-10	1.3017e-09
DFNB31	-1.68075	6.96779e-09	5.87237e-08	-2.3645	2.47688e-18	6.39485e-17
DGCR6L	-1.53571	7.67475e-09	6.44594e-08	-1.04153	5.68991e-05	0.000208978
DGKZ	-2.10546	1.59784e-38	8.82935e-37	-1.73854	7.82363e-28	4.42325e-26
DHFR	-2.42957	3.17422e-37	1.66367e-35	-1.72507	9.77859e-21	3.22746e-19
DHRSX	12.7267	3.83262e-100	9.17725e-98	11.1819	8.34034e-66	1.9587e-63
DHTKD1	1.14794	2.43923e-12	3.0646e-11	1.14148	2.10123e-10	2.07775e-09
DISP2	-2.13524	8.0414e-10	7.58313e-09	-1.6379	9.50237e-12	1.15927e-10
DKKL1	2.25322	0.000508075	0.00173556	1.51651	0.00184685	0.00471637
DLEU2L	-3.87841	2.92424e-06	1.63319e-05	-5.93748	4.57598e-13	6.6526e-12
DLG3	1.87106	1.0376e-13	1.43827e-12	1.9364	4.84521e-11	5.29246e-10
DNAH10OS	2.28968	8.29159e-12	9.755e-11	1.65676	0.00730063	0.0159548
DND1	-2.10063	1.60332e-06	9.42241e-06	-3.18146	6.86787e-16	1.38172e-14
DNMT1	1.08082	1.13977e-09	1.05207e-08	1.81211	3.59284e-24	1.59548e-22
DOHH	-1.19831	2.95176e-08	2.27713e-07	-1.70072	1.84096e-16	3.93726e-15
DSP	1.63261	2.82014e-11	3.1654e-10	3.27141	5.8855e-35	5.09743e-33
DTX2	-1.59619	9.58013e-21	2.28948e-19	-1.47301	7.01666e-17	1.57514e-15
E2F2	1.3162	1.17791e-09	1.08399e-08	1.88401	1.53351e-18	4.03604e-17
E2F6	-1.24598	3.27564e-14	4.75649e-13	-1.83004	3.17033e-28	1.83489e-26
EBI3	-4.1201	1.81324e-32	8.11111e-31	-7.91876	5.03127e-14	8.21416e-13
EEF1A1	-3.9924	1.30796e-110	3.99321e-108	-3.7762	3.65073e-101	1.35099e-98
EEF1B2	-1.94733	1.29489e-30	5.13415e-29	-2.03931	2.93289e-33	2.32574e-31
EHD1	-1.32442	5.89325e-12	7.05572e-11	-1.56274	5.10931e-16	1.03991e-14
EID3	1.87479	1.35968e-07	9.44503e-07	2.07423	5.29503e-09	4.25414e-08
EIF1AX	-1.26573	4.38349e-16	7.41429e-15	-1.53274	1.2999e-22	5.07169e-21
EIF2S3L	7.86136	7.53179e-12	8.92126e-11	5.98035	1.93225e-25	9.29e-24
EIF4A1	-1.49504	4.48917e-20	1.02089e-18	-1.19969	1.20478e-13	1.87185e-12
EIF4E	-1.71442	1.29005e-26	4.25785e-25	-1.88447	5.28241e-32	3.9576e-30
EIF4H	-1.67993	1.00809e-25	3.1729e-24	-1.55536	1.66179e-22	6.40183e-21
EIF5AL1	-1.20717	1.80637e-06	1.05045e-05	-2.29404	3.35341e-14	5.59452e-13
ELL2	-1.00166	3.44089e-10	3.38326e-09	-1.22815	1.68525e-14	2.91092e-13
EMP2	3.21128	9.61148e-55	9.02887e-53	1.65517	5.23e-12	6.5844e-11
ENHO	-1.60899	0.000451733	0.00156543	-1.26549	0.00113643	0.00306698
EREG	-1.02142	1.64093e-08	1.3149e-07	-5.59332	0.00062113	0.00178392
ERMARD	1.19258	6.96072e-09	5.87046e-08	1.63229	8.13393e-17	1.80932e-15
ERMP1	1.41682	1.35819e-13	1.86571e-12	1.51276	1.50647e-14	2.63191e-13
ESAM	-4.81043	2.31595e-56	2.29938e-54	-1.0653	0.000463332	0.00137102
EVA1B	-2.95972	1.9464e-31	8.11244e-30	-1.30921	1.1926e-11	1.42645e-10
EXOSC6	-1.3706	4.33343e-16	7.33979e-15	-1.56269	2.28153e-20	7.2369e-19
FABP5	-8.82607	6.72881e-164	2.93472e-161	-8.13833	1.86082e-183	1.42027e-180
FAM103A1	-2.10017	2.7783e-31	1.14624e-29	-2.41756	1.87881e-39	1.94441e-37
FAM115A	-2.81869	2.3862e-62	3.03544e-60	-1.82021	7.43283e-28	4.22185e-26
FAM120A	1.15451	5.36584e-12	6.46867e-11	1.00777	1.55109e-09	1.3377e-08
FAM131C	-2.97092	2.26115e-17	4.17748e-16	-2.03143	5.93114e-09	4.7248e-08
FAM133B	-2.75917	4.71998e-32	2.05859e-30	-2.43762	2.48734e-27	1.35605e-25
FAM135A	1.90511	1.36694e-20	3.24138e-19	1.72322	1.85555e-17	4.46943e-16
FAM169A	1.05218	2.72287e-05	0.000125431	1.03536	4.0976e-05	0.0001555
FAM171A2	-2.01371	4.92287e-14	7.01188e-13	-1.10125	2.73971e-05	0.000107649
FAM171B	1.89952	1.65152e-08	1.32252e-07	2.26957	1.14095e-11	1.36869e-10
FAM195B	-2.40016	1.2095e-11	1.40269e-10	-1.30305	0.000109985	0.000378134
FAM198B	1.41122	0.0194233	0.0421234	4.22269	2.48877e-09	2.10186e-08
FAM207A	-1.72116	7.39858e-17	1.3287e-15	-1.01097	5.01729e-07	2.80932e-06
FAM21A	-3.48014	1.02536e-55	1.00982e-53	-3.16535	1.28098e-61	2.74444e-59
FAM21C	-1.251	6.83633e-11	7.30907e-10	-1.52154	1.50387e-15	2.91051e-14
FAM222B	-1.5346	3.76542e-20	8.62727e-19	-1.60543	7.06735e-22	2.56865e-20
FAM27E3	-4.1529	0.000158894	0.000613667	-3.76796	3.6718e-16	7.62586e-15
FAM3C	-2.94727	4.6633e-57	4.82612e-55	-2.73198	1.33237e-50	2.2289e-48
FAM43A	-1.35776	3.50894e-05	0.000157715	-2.6184	1.12991e-25	5.58644e-24
FAM72C	4.72492	2.09472e-07	1.42511e-06	8.95588	9.41455e-21	3.11573e-19
FAM96B	-1.02389	2.73825e-07	1.83431e-06	-1.21805	1.52452e-09	1.31665e-08
FAR1	1.58728	1.73872e-19	3.74483e-18	1.75939	6.90588e-23	2.73814e-21
FASTKD2	1.02258	1.01593e-10	1.06039e-09	1.33822	2.41514e-17	5.73808e-16
FBXL15	-1.29393	5.35355e-06	2.84498e-05	-1.18504	3.83905e-05	0.000146875
FBXL18	-1.0088	5.88705e-08	4.35449e-07	-1.47044	1.53038e-15	2.95244e-14
FBXL6	-1.07025	2.62153e-06	1.47395e-05	-1.401	9.63293e-10	8.62444e-09
FBXL7	-1.62216	1.91398e-06	1.10933e-05	-7.81705	1.65812e-34	1.40618e-32
FBXO10	-1.47975	1.30272e-10	1.34252e-09	-1.00795	7.67389e-06	3.38194e-05
FBXW9	-1.40206	9.3258e-08	6.68349e-07	-1.23327	2.06679e-06	1.02143e-05
FECH	1.39535	1.6319e-17	3.05188e-16	1.02632	9.85861e-10	8.82003e-09
FJX1	-1.28561	3.17449e-12	3.92775e-11	-1.20515	1.47525e-11	1.73729e-10
FN1	1.69284	3.83805e-10	3.74963e-09	2.55603	1.1083e-18	2.93592e-17
FOSB	-1.24026	0.00107445	0.00338002	-3.96806	1.64676e-31	1.2042e-29
FOSL1	-2.22227	3.72794e-16	6.34946e-15	-1.4824	7.44232e-09	5.82214e-08
FRMD3	2.41687	4.68482e-12	5.70399e-11	1.64267	4.36182e-05	0.000164505
FSCN1	-2.0648	1.92699e-36	9.84619e-35	-2.10237	8.00877e-38	7.95148e-36
FTH1	-2.07541	8.69883e-30	3.35111e-28	-3.6629	4.82072e-78	1.47177e-75
FZD4	1.49375	4.14415e-09	3.58924e-08	1.56737	2.29454e-09	1.94455e-08
G0S2	-3.65323	5.33126e-30	2.07342e-28	-2.38837	3.89076e-19	1.07986e-17
GABBR1	1.14799	3.52747e-05	0.000158431	1.25435	6.7974e-06	3.03288e-05
GADD45GIP1	-1.09137	5.01376e-08	3.75172e-07	-1.23897	3.595e-10	3.43522e-09
GALNT2	-1.04381	7.56619e-12	8.95332e-11	-1.17834	2.23609e-14	3.81385e-13
GATSL2	-10.0377	8.13903e-31	3.28032e-29	-9.97972	2.1083e-30	1.39171e-28
GCNT1	2.06206	1.15202e-06	6.95084e-06	2.94483	3.60389e-12	4.63759e-11
GCSH	-5.25165	1.83224e-100	4.47506e-98	-4.21807	1.47255e-72	3.90929e-70
GDF11	1.45645	3.36049e-11	3.74437e-10	2.52035	1.27341e-29	8.05747e-28
GFPT2	-1.77997	4.30139e-12	5.24761e-11	-1.00738	0.00022979	0.00073307
GGT1	-1.86396	8.84508e-27	2.95934e-25	-2.8636	5.57357e-09	4.47204e-08
GK	-2.0627	6.42697e-18	1.23991e-16	-1.73978	4.83915e-11	5.29057e-10
GKAP1	1.25656	6.29423e-08	4.63882e-07	1.31092	9.05763e-09	6.92953e-08
GLDC	-1.92734	1.57983e-33	7.3919e-32	-1.31779	2.47408e-17	5.86669e-16
GNAZ	1.667	0.000607361	0.00204271	2.4736	6.91999e-06	3.08307e-05
GNG4	-1.15856	2.88174e-05	0.000132101	-1.65724	0.000384061	0.00115778
GOLGA4	1.62107	2.48284e-17	4.56633e-16	1.6008	6.49439e-17	1.46598e-15
GOLGA7B	-2.63777	1.37306e-16	2.4057e-15	-2.76238	0.00028805	0.000894627
GPR56	-1.19419	0.00701209	0.0174332	-1.82858	7.75935e-05	0.000277392
GPS2	-1.64939	3.72361e-08	2.82439e-07	-1.42904	9.74857e-06	4.21265e-05
GPSM3	-2.04634	0.000135424	0.000531256	-3.15622	4.17346e-12	5.30347e-11
GPX3	-2.85299	5.29644e-30	2.06646e-28	-3.21276	2.70102e-33	2.15587e-31
GRB14	2.09361	2.54156e-34	1.2415e-32	1.96373	1.46194e-17	3.55641e-16
GRINA	-1.38373	1.22344e-17	2.3128e-16	-1.51955	1.23089e-20	4.02991e-19
GTF2IRD2	-1.44395	0.000247682	0.000909408	-6.46588	2.85749e-44	3.7123e-42
GTPBP6	12.0986	1.63222e-81	2.97502e-79	11.7832	2.22604e-77	6.63035e-75
H2AFJ	-1.41992	3.396e-13	4.49317e-12	-1.36512	2.51479e-12	3.32007e-11
H3F3A	-6.47377	3.16946e-192	2.58036e-189	-6.83525	1.02993e-197	8.38499e-195
HBEGF	-1.08976	1.88994e-05	8.991e-05	-1.0027	1.26285e-05	5.33075e-05
HELZ2	-3.15399	2.12021e-44	1.50388e-42	-1.47124	1.02075e-11	1.24158e-10
HERPUD2	1.44856	1.84712e-16	3.22244e-15	1.21612	1.41345e-12	1.92431e-11
HGS	-1.03229	9.06477e-10	8.47619e-09	-1.24907	1.18925e-13	1.85007e-12
HHLA3	-1.07505	1.97561e-06	1.14125e-05	-1.09887	1.03364e-06	5.43152e-06
HIPK3	2.59472	1.62201e-25	5.04019e-24	1.6497	8.66377e-12	1.06441e-10
HIST1H2BK	-1.13616	6.54336e-12	7.78826e-11	-1.6448	4.22692e-23	1.71492e-21
HIST3H2A	-1.06785	0.00399827	0.0106983	-1.04018	0.0124655	0.0255718
HKDC1	-1.49053	5.16059e-19	1.07361e-17	-3.47813	1.73548e-13	2.65253e-12
HLA-B	-1.38617	1.56391e-16	2.73617e-15	-1.31512	2.91639e-15	5.45016e-14
HLX	-2.86585	2.62907e-20	6.08072e-19	-1.25944	2.23804e-06	1.09675e-05
HMGA1	-1.35495	2.50319e-12	3.13206e-11	-1.72275	1.04425e-18	2.77225e-17
HMGB1	-1.92437	3.66863e-23	1.0136e-21	-2.97964	2.79764e-49	4.3801e-47
HMGN1	-1.35787	4.37785e-15	6.91621e-14	-1.45057	4.81124e-17	1.10649e-15
HMGN2	-2.74937	1.2154e-56	1.2166e-54	-2.24907	2.61687e-40	2.85333e-38
HMGN4	1.43766	9.91705e-20	2.17427e-18	1.35855	8.53078e-19	2.2846e-17
HN1	-1.06228	1.59492e-09	1.44062e-08	-1.07154	1.20524e-09	1.06193e-08
HNRNPA1	-2.15989	1.79124e-38	9.85343e-37	-1.52616	8.00104e-21	2.67286e-19
HNRNPA3	-1.52114	8.95483e-22	2.27352e-20	-1.79985	1.39143e-29	8.66948e-28
HNRNPC	-1.17049	4.16919e-14	5.96884e-13	-1.63745	1.68686e-25	8.20713e-24
HOGA1	-1.57663	5.76774e-08	4.2766e-07	-4.26475	2.38322e-05	9.48319e-05
HOMER1	1.25739	5.46607e-10	5.26433e-09	1.88579	2.10538e-20	6.73061e-19
HOMER3	-1.3835	9.92772e-05	0.000402782	-1.20316	0.000641218	0.0018373
HORMAD1	1.17028	1.99009e-10	2.00685e-09	1.37109	2.28507e-15	4.31302e-14
HOXA1	-2.03414	5.10962e-23	1.39907e-21	-2.74761	2.57843e-36	2.42214e-34
HOXA10	-1.11333	5.269e-06	2.80493e-05	-1.46769	1.13766e-08	8.59724e-08
HR	2.71225	1.35413e-38	7.51668e-37	1.98631	0.00622378	0.0138594
hsa-mir-1199	1.42368	0.000135129	0.000530269	1.52233	0.000205361	0.00066223
HSD11B1	-5.13107	1.00539e-13	1.3968e-12	-5.24852	8.58685e-26	4.28011e-24
HSF2BP	-1.02568	0.00313774	0.00869878	-1.6214	8.16911e-05	0.000289751
HSPB1	-1.77053	1.75232e-18	3.5235e-17	-1.67442	1.15129e-16	2.52416e-15
HSPB8	-1.09499	6.63867e-11	7.12403e-10	-6.82076	6.97747e-61	1.42015e-58
IAH1	1.31292	6.44422e-11	6.93976e-10	1.03792	3.20549e-07	1.86496e-06
ICAM1	-7.49473	2.13441e-24	6.26571e-23	-3.12933	4.90837e-08	3.31532e-07
ICMT	1.33406	9.28593e-16	1.54496e-14	1.20404	3.17486e-13	4.734e-12
IDH3A	1.46437	2.19649e-21	5.49664e-20	1.01551	7.52246e-11	7.91934e-10
IER5L	-1.68553	1.31206e-20	3.1173e-19	-2.1928	7.56124e-30	4.91159e-28
IFFO1	-2.14746	9.83795e-05	0.000399804	-1.41735	8.2531e-08	5.30736e-07
IFI16	-1.63481	2.58659e-07	1.73748e-06	-3.58642	9.10075e-21	3.02006e-19
IFI27	-5.16747	9.17979e-115	2.87445e-112	-1.31118	0.00039293	0.00118218
IFI27L2	-1.40906	2.97695e-10	2.9413e-09	-1.51614	2.72382e-12	3.5767e-11
IFI44	-3.68134	1.56691e-48	1.24254e-46	-1.92222	2.63454e-13	3.95733e-12
IFI44L	-4.64719	2.4947e-78	4.23129e-76	-2.89747	0.0431302	0.0757306
IFIT1	-3.33605	3.67509e-49	2.95264e-47	-1.34758	1.19173e-08	8.97807e-08
IFIT2	-2.32884	1.83961e-31	7.69359e-30	-1.90436	2.89078e-20	8.98275e-19
IFIT3	-3.13572	4.55882e-50	3.83947e-48	-1.31743	2.00828e-10	1.98906e-09
IFITM3	-1.6416	1.37146e-18	2.79603e-17	-1.70287	2.59681e-20	8.19438e-19
IGF2BP1	-1.23117	1.43526e-12	1.84305e-11	-1.78441	4.31057e-24	1.90727e-22
IGSF1	1.04463	0.00119449	0.00371269	1.11053	0.00738466	0.0161182
IKBKG	-2.67738	6.13387e-45	4.40628e-43	-3.51734	2.61491e-65	6.02515e-63
IL10RB	1.00125	4.511e-07	2.91473e-06	1.68419	9.47015e-17	2.09131e-15
IL11	-6.36594	1.0901e-140	4.1601e-138	-1.76531	0.000472731	0.00139572
IL17RB	1.14647	0.000938934	0.0029938	3.12488	0.000283531	0.000882836
IL32	-3.93804	2.64577e-36	1.34626e-34	-3.16575	8.16272e-26	4.08537e-24
IL4I1	-5.17353	8.17019e-28	2.86708e-26	-2.87574	4.71602e-05	0.0001765
IL6ST	2.79866	2.96978e-25	9.15831e-24	1.38207	7.47421e-08	4.84218e-07
IPO11	1.41274	1.30176e-15	2.14246e-14	1.43347	2.52161e-16	5.30015e-15
IRF7	-3.87748	1.59636e-58	1.7252e-56	-1.22664	1.67726e-07	1.02773e-06
ISG15	-4.69947	4.47979e-93	9.59776e-91	-1.83031	8.15819e-19	2.19445e-17
ITGA3	-1.6147	1.49717e-12	1.91852e-11	-1.06744	2.11591e-06	1.04149e-05
ITGA5	-2.15966	2.30947e-40	1.37565e-38	-1.86609	2.22e-31	1.60418e-29
JOSD2	-1.06051	1.26241e-06	7.55089e-06	-2.3161	9.61422e-22	3.47363e-20
JSRP1	-1.59463	3.20584e-05	0.000145376	-2.13739	9.935e-09	7.55456e-08
JUNB	-1.58221	1.58165e-17	2.96244e-16	-1.41725	1.76798e-14	3.03665e-13
JUP	-1.00359	1.37221e-10	1.41056e-09	-1.28732	7.32986e-13	1.04693e-11
KANK1	-1.15868	2.4988e-09	2.20806e-08	-4.40037	4.06964e-06	1.89834e-05
KANSL1L	1.06902	4.15405e-05	0.000183802	1.34289	2.69117e-07	1.59459e-06
KAT2B	1.06451	5.77373e-08	4.27845e-07	1.34119	1.10291e-11	1.32958e-10
KATNAL2	1.3135	1.99061e-07	1.35961e-06	1.65784	1.42742e-07	8.84857e-07
KBTBD8	-1.63109	0.000155596	0.000602452	-1.02421	0.00737409	0.0161038
KCNN2	-3.25665	4.35133e-09	3.75537e-08	-7.04195	3.97676e-31	2.8235e-29
KDELC2	1.75899	3.67969e-20	8.44669e-19	1.22641	8.63836e-12	1.06279e-10
KHK	2.0052	4.14707e-10	4.03538e-09	2.24257	4.84827e-09	3.91841e-08
KIF11	1.31798	2.23019e-15	3.58356e-14	1.01425	7.45966e-10	6.80339e-09
KIF5C	1.74927	4.37502e-06	2.35988e-05	2.53513	2.21229e-28	1.29887e-26
KLB	-2.5769	8.47921e-15	1.3124e-13	-5.31234	0.00526637	0.0119652
KLF11	1.84805	4.35206e-17	7.89708e-16	1.39799	4.97869e-12	6.28097e-11
KLF13	1.23679	3.04363e-13	4.04448e-12	1.01112	2.96015e-09	2.46753e-08
KLHL4	-1.08735	5.13563e-08	3.8382e-07	-2.50919	0.0156732	0.0312083
KLHL8	1.10977	5.15364e-09	4.41039e-08	2.258	2.19856e-31	1.59814e-29
KLRC3	-1.14917	0.00303705	0.00845418	-2.32392	0.0138907	0.0280804
KPNA5	-1.30413	4.55894e-09	3.92069e-08	-1.9044	6.17063e-19	1.68205e-17
KRCC1	1.59565	1.5885e-15	2.58305e-14	2.60818	8.52964e-32	6.35146e-30
KRT8	-1.46968	9.25277e-19	1.90227e-17	-3.2357	1.14702e-73	3.25754e-71
LAMP2	1.37006	1.75425e-18	3.5235e-17	1.38601	8.58428e-19	2.2939e-17
LEPREL2	-1.63848	0.00343091	0.00939213	-1.14204	0.0438112	0.0767938
LHX1	-3.22875	1.43381e-13	1.96739e-12	-2.6017	3.67064e-10	3.50202e-09
LHX9	2.75792	3.9057e-20	8.93192e-19	1.05339	0.0147466	0.0295658
LIMCH1	1.57803	0.000729759	0.002395	1.8772	0.00110084	0.00298081
LIMD2	-1.81313	7.96035e-12	9.40152e-11	-1.64054	3.39423e-11	3.77164e-10
LIMK1	-1.06509	1.30594e-11	1.51024e-10	-1.05146	2.18666e-11	2.50737e-10
LIN28B	-1.4539	1.11216e-11	1.29473e-10	-1.74449	1.58016e-16	3.42144e-15
LINC00999	-3.42313	1.68359e-13	2.29464e-12	-3.3911	2.34676e-17	5.58649e-16
LMBR1L	-1.64875	3.1026e-20	7.16237e-19	-2.01056	1.41843e-28	8.53294e-27
LOXL4	-1.98662	2.92836e-13	3.8998e-12	-3.66699	7.53412e-11	7.92478e-10
LRRC24	-1.65759	4.14927e-07	2.69957e-06	-1.7968	5.78619e-07	3.20022e-06
LRRC29	-1.37846	0.000206831	0.000775504	-1.1896	0.00162758	0.00420567
LRRC45	-1.14553	4.81522e-08	3.61732e-07	-1.34462	3.88828e-09	3.1911e-08
LSAMP	-2.21012	7.02614e-15	1.09443e-13	-9.30885	1.23009e-28	7.47356e-27
LSM12	-3.73619	1.86672e-92	3.93041e-90	-3.01625	5.38634e-65	1.19596e-62
LSM14A	2.25504	2.63026e-43	1.7457e-41	2.0701	1.22242e-37	1.19425e-35
LY6K	-3.09914	8.81052e-05	0.000361904	-1.60334	2.65138e-07	1.57331e-06
LYPD1	-4.02588	1.90703e-49	1.57356e-47	-1.12451	0.0415755	0.0732935
LYPLA2	-1.36389	8.24649e-15	1.278e-13	-2.03175	1.75549e-30	1.17148e-28
LYZ	-3.72454	4.13477e-13	5.44702e-12	-4.25812	1.24719e-10	1.2724e-09
MAB21L3	-7.50079	2.47709e-43	1.65302e-41	-11.9918	9.87162e-68	2.46025e-65
MALL	-4.44586	7.53376e-115	2.42111e-112	-4.07881	4.90002e-08	3.31151e-07
MAP2	2.58497	2.73981e-05	0.000126021	3.71387	1.76007e-08	1.28476e-07
MAP2K2	-1.02803	1.38886e-09	1.26762e-08	-1.08644	1.48732e-10	1.49245e-09
MAP2K3	-1.69486	7.68011e-26	2.42978e-24	-1.64006	9.92868e-25	4.55823e-23
MAP3K15	1.57367	1.14985e-09	1.05977e-08	1.80462	9.92366e-14	1.56477e-12
MAP7D2	-1.03967	5.12642e-07	3.28284e-06	-1.1437	3.04163e-07	1.78114e-06
MBTPS1	1.0112	5.69754e-09	4.85882e-08	1.39595	1.45897e-15	2.82809e-14
MFSD6	2.66248	4.53588e-28	1.61024e-26	3.41877	1.03414e-30	7.09492e-29
MLK4	1.16103	6.08786e-07	3.85407e-06	1.42189	3.93881e-08	2.70077e-07
MMGT1	1.07243	7.98291e-12	9.41906e-11	1.59865	8.32852e-24	3.6195e-22
MMP9	-1.95297	0.0114528	0.0285925	-4.48138	4.3866e-89	4.14459e-07
MOB3B	-3.09837	9.98816e-23	2.68668e-21	-1.65383	1.10607e-05	4.71461e-05
MORF4L1	-1.20768	4.6344e-15	7.31205e-14	-2.16564	2.25368e-42	2.75219e-40
MRAP2	2.91149	4.22893e-24	1.22378e-22	1.97719	2.64481e-13	3.96786e-12
MRAS	1.90186	5.74098e-11	6.23745e-10	1.31798	6.30511e-06	2.83916e-05
MRGPRX3	-8.7323	1.59276e-20	3.73336e-19	-10.9599	8.30192e-50	1.33399e-47
MROH1	-1.86234	5.38877e-15	8.44771e-14	-2.14053	2.88737e-20	8.98275e-19
MRPL55	-1.16834	4.08693e-07	2.66043e-06	-1.33744	2.03606e-08	1.47127e-07
MSC	-1.14955	5.60688e-07	3.56227e-06	-2.59093	5.78526e-15	1.04511e-13
MST1R	1.49771	8.42667e-12	9.89486e-11	1.65076	8.76168e-09	6.72518e-08
MT2A	-2.58334	2.79782e-17	5.13789e-16	-1.90771	1.30836e-10	1.32815e-09
MT-ATP6	18.3873	3.39116e-296	1.03532e-292	17.9273	2.987e-284	9.11932e-281
MT-ATP8	16.3264	2.42183e-178	1.47877e-175	15.5284	3.58683e-162	2.43346e-159
MT-CO1	19.6121	2.83537e-280	5.77093e-277	18.0652	2.12942e-240	3.71493e-237
MT-CO2	18.9915	7.36853e-255	9.99828e-252	17.265	6.46738e-212	7.17997e-209
MT-CO3	19.0394	0	0	17.7092	7.11474e-280	1.7377e-276
MT-CYB	18.7055	2.68593e-279	4.6858e-276	18.2567	3.81168e-269	7.75804e-266
MTERFD3	1.01164	1.93578e-06	1.12037e-05	1.04729	1.33055e-06	6.84153e-06
MT-ND1	17.7451	5.6414e-245	6.26298e-242	17.3371	2.39326e-236	3.65331e-233
MT-ND2	18.1039	7.58835425447571e-319	4.63344910778287e-315	18.5931	0	0
MT-ND3	16.6636	1.88467e-291	4.60311e-288	16.9049	2.45736e-305	1.50047e-301
MT-ND4	19.9391	5.43897290158942e-311	2.21402e-307	19.5159	8.10897e-302	3.30089e-298
MT-ND4L	16.3639	6.00942e-191	4.58669e-188	15.9179	6.00424e-181	4.31316e-178
MT-ND5	18.3302	4.00618e-264	6.11543e-261	17.1903	8.00622e-234	1.08635e-230
MT-ND6	13.1415	2.50439e-104	6.50714e-102	12.535	4.13078e-93	1.36338e-90
MTPN	2.12284	2.36015e-32	1.04808e-30	1.70003	6.65215e-22	2.42496e-20
MTRF1L	-1.84691	1.22673e-25	3.85111e-24	-3.12392	8.88283e-71	2.25994e-68
MTRNR2L1	-10.548	8.59752e-95	1.87487e-92	-9.44578	5.18881e-65	1.17344e-62
MTRNR2L10	-11.1444	1.29719e-60	1.58413e-58	-8.36059	2.25172e-33	1.80908e-31
MTRNR2L2	-10.9318	1.95771e-121	6.64097e-119	-15.3555	5.20109e-105	2.11719e-102
MTRNR2L6	-5.2743	2.62426e-22	6.89193e-21	-5.76711	9.52294e-11	9.88896e-10
MTRNR2L8	-12.6676	1.92563e-128	6.9164e-126	-12.3976	4.89071e-95	1.70644e-92
MTRNR2L9	-10.3735	1.49471e-105	4.0563e-103	-12.8932	5.72392e-73	1.55334e-70
MTX1	-1.94162	7.02553e-22	1.79865e-20	-2.00796	3.4376e-23	1.41347e-21
MVB12A	-1.05214	2.02174e-08	1.60217e-07	-1.13929	8.51064e-10	7.6646e-09
MXI1	1.14556	6.84294e-08	5.01296e-07	1.39906	4.40071e-11	4.82852e-10
MXRA7	-1.39844	3.27734e-18	6.47619e-17	-1.05621	3.55356e-11	3.94509e-10
MYH14	-1.53418	1.16548e-15	1.92857e-14	-8.84894	1.34911e-26	7.13218e-25
MYOM3	-1.66176	3.87632e-10	3.78096e-09	-3.54361	2.15168e-07	1.29824e-06
NAMPTL	4.39781	3.39515e-28	1.2114e-26	5.02775	1.58026e-33	1.29518e-31
NANP	1.11841	3.01612e-09	2.64794e-08	1.83606	1.09173e-19	3.22035e-18
NAPRT1	-1.48886	2.01304e-07	1.37413e-06	-1.34195	2.1015e-07	1.27047e-06
NBPF15	-1.59097	1.40951e-10	1.44769e-09	-1.11996	2.64085e-06	1.27942e-05
NCALD	2.06642	1.76258e-27	6.04626e-26	1.04559	8.1692e-06	3.57315e-05
NCBP1	1.26739	1.04286e-14	1.59792e-13	1.35998	9.00132e-17	1.99499e-15
NDC1	1.25974	3.46544e-16	5.91061e-15	1.84049	1.8811e-32	1.45392e-30
NDRG4	-1.14729	0.000347488	0.00123502	-1.45958	5.10983e-05	0.000190248
NEK7	1.50176	6.35458e-17	1.14289e-15	2.10631	1.78521e-30	1.18484e-28
NETO1	5.55368	0.00108171	0.00339846	1.41635	7.84098e-05	0.000279819
NEURL1B	1.28645	2.41294e-08	1.89133e-07	1.63412	1.71176e-12	2.30729e-11
NFKB2	-2.51029	5.81863e-39	3.28968e-37	-1.79435	8.31989e-22	3.01491e-20
NFKBIE	-1.75398	2.55118e-16	4.40665e-15	-1.76261	4.70413e-19	1.29677e-17
NHS	-2.09548	3.25242e-12	4.01603e-11	-2.52433	0.00539472	0.0122182
NIPSNAP3B	1.01825	0.00889715	0.021363	1.47825	2.66071e-07	1.57808e-06
NLRP1	-1.67907	1.18843e-07	8.34565e-07	-1.35508	3.42679e-13	5.08481e-12
NMNAT3	1.60477	3.01064e-05	0.000137289	2.04298	1.20468e-09	1.06193e-08
NMRK1	1.26087	7.1803e-07	4.4875e-06	1.02529	4.73651e-05	0.000177159
NOC4L	-1.24911	1.21524e-10	1.25767e-09	-1.39135	1.46769e-12	1.99371e-11
NOL8	1.04008	8.85576e-11	9.29892e-10	1.07116	1.1278e-11	1.35692e-10
NPB	-1.79168	1.90066e-05	9.03148e-05	-2.39727	0.00163768	0.00422909
NPFFR2	-4.852	0.0172967	0.0381347	-1.11244	1.77235e-07	1.08003e-06
NPIPA7	-4.84321	5.95133e-47	4.57092e-45	-4.43223	1.88982e-38	1.90731e-36
NPIPB3	-3.61092	2.50394e-14	3.69747e-13	-4.24491	8.32173e-18	2.05303e-16
NPM1	-1.58375	1.01745e-22	2.72625e-21	-1.56022	3.82854e-22	1.4211e-20
NR3C2	2.80208	6.97399e-20	1.55982e-18	1.02511	0.00116715	0.00313879
NSUN3	1.32502	3.93464e-09	3.41505e-08	1.68241	3.23049e-13	4.81107e-12
NUAK2	-1.6689	2.62123e-23	7.30831e-22	-2.16583	6.54552e-26	3.31676e-24
NUDT15	2.34161	1.70578e-29	6.48939e-28	1.89217	2.77375e-20	8.70772e-19
NUDT4	-1.93747	5.78719e-32	2.48849e-30	-2.03347	2.91217e-35	2.55852e-33
NUPR1L	-7.45612	9.98624e-10	9.29512e-09	-6.82019	3.36404e-07	1.94884e-06
NUS1	-1.81375	2.70968e-30	1.06401e-28	-2.2432	6.49595e-45	8.91331e-43
NXPH2	4.68097	0.0415846	0.0801754	2.43541	2.85082e-06	1.3701e-05
OAS2	-4.96825	9.16562e-48	7.17503e-46	-2.95009	0.00269908	0.00665076
OASL	-4.45855	1.55649e-60	1.86351e-58	-2.48767	7.31169e-12	9.09271e-11
OCLN	-1.4883	4.4221e-13	5.79427e-12	-1.55395	9.23166e-14	1.46412e-12
OPRL1	-1.73566	1.67089e-06	9.77716e-06	-1.01168	0.00701665	0.0154225
OSGIN2	1.03811	3.10888e-11	3.4799e-10	2.5153	3.86144e-53	6.73655e-51
PADI2	2.59305	5.42076e-06	2.87693e-05	2.96822	0.000173445	0.000570765
PAFAH1B2	1.0019	3.80915e-10	3.72436e-09	1.1753	2.0259e-13	3.07333e-12
PAIP1	-1.52	5.4333e-18	1.04986e-16	-2.01824	1.36376e-29	8.57641e-28
PALM3	1.97187	3.8229e-05	0.000170322	1.23169	0.00155022	0.00402966
PANK3	2.29228	6.96584e-19	1.43694e-17	1.98352	7.80127e-15	1.39282e-13
PAPLN	-3.27591	8.95393e-42	5.49474e-40	-1.23767	8.69743e-10	7.81553e-09
PAQR9	-1.2865	9.04275e-05	0.000370198	-2.07829	5.49144e-08	3.66056e-07
PARM1	2.96961	1.34944e-16	2.36773e-15	2.35925	5.61652e-08	3.73172e-07
PARP10	-3.3991	1.08293e-46	8.16343e-45	-2.87108	1.40723e-21	4.99567e-20
PBX2	-1.0425	8.94232e-09	7.44401e-08	-1.73988	1.61143e-21	5.6386e-20
PCSK1N	-1.06852	0.00781319	0.019175	-4.7971	3.01509e-21	1.03719e-19
PDF	-1.76556	3.14976e-08	2.41765e-07	-1.22075	0.000233011	0.000742375
PDGFB	-2.69139	4.39208e-14	6.27322e-13	-1.37617	1.6254e-05	6.70133e-05
PDLIM7	-2.24747	2.04061e-21	5.11703e-20	-1.08073	1.47381e-06	7.52745e-06
PELI2	1.747	0.007543	0.0186016	1.75071	0.0259327	0.0487365
PET100	-1.62527	9.40082e-08	6.72541e-07	-1.2436	2.34259e-05	9.34586e-05
PGAM1	-3.71658	1.62055e-96	3.80581e-94	-4.57936	6.6434e-134	3.24517e-131
PHB	-1.07402	6.77528e-10	6.4439e-09	-1.07819	5.79622e-10	5.38687e-09
PHC1	-3.10826	1.71989e-54	1.60331e-52	-3.72136	1.16643e-80	3.65244e-78
PHLDA2	-1.32726	6.58131e-10	6.2643e-09	-1.39383	2.28739e-11	2.6155e-10
PHLDA3	-1.95846	4.8035e-26	1.53964e-24	-2.90109	0.0422359	0.0743313
PIAS2	1.35696	3.22179e-12	3.98223e-11	1.42708	3.78093e-14	6.248e-13
PJA2	1.43841	1.18693e-15	1.95876e-14	1.56993	3.78069e-18	9.63878e-17
PLA2G4C	-2.13207	1.99104e-09	1.77479e-08	-1.43817	3.54785e-06	1.67412e-05
PLAT	-2.23584	8.6731e-17	1.54396e-15	-1.00123	1.32056e-05	5.55324e-05
PLCXD1	14.4531	1.01508e-166	4.76776e-164	13.5878	4.93787e-142	2.6218e-139
PLEKHJ1	-1.0014	9.35454e-08	6.70015e-07	-1.34791	4.38047e-13	6.38357e-12
PNRC2	-2.12998	7.0651e-41	4.22936e-39	-1.47501	1.39187e-21	4.95555e-20
POLR3E	1.4694	9.91766e-18	1.89835e-16	1.8999	2.77645e-27	1.50693e-25
POLRMT	-1.67699	6.17246e-22	1.59026e-20	-1.33949	7.30593e-15	1.31013e-13
POMZP3	-2.2485	8.87442e-21	2.14459e-19	-1.89854	3.72604e-16	7.72536e-15
PPIA	-3.53003	2.86713e-69	4.37668e-67	-3.23629	4.5084e-60	9.02568e-58
PPP2R3B	11.3168	8.81454e-60	9.96696e-58	10.8803	3.24131e-53	5.73665e-51
PPP4R4	-3.4391	4.00894e-07	2.61803e-06	-1.28098	1.02411e-05	4.40366e-05
PQLC2	-1.11028	1.00178e-09	9.31739e-09	-2.27069	1.07747e-39	1.13432e-37
PQLC3	1.04181	6.19192e-08	4.56617e-07	1.34731	8.22518e-11	8.59982e-10
PRC1	1.63197	9.3884e-21	2.24806e-19	1.83048	2.76407e-25	1.32372e-23
PRELID1	-1.16167	4.80902e-11	5.26234e-10	-1.45303	2.37316e-16	4.99672e-15
PRR13	-1.64338	1.5837e-19	3.42909e-18	-1.69844	7.96704e-21	2.67286e-19
PRRC2B	1.48304	1.17199e-15	1.93672e-14	1.38593	5.58809e-14	9.07137e-13
PRX	1.26114	1.88281e-06	1.09178e-05	1.33363	1.61241e-08	1.18331e-07
PSMB10	-1.7697	8.52586e-09	7.1216e-08	-1.372	3.53464e-05	0.000136167
PSMB9	-2.48908	2.44161e-23	6.82311e-22	-1.40632	4.5867e-08	3.12223e-07
PSMC1	-6.51919	5.37671e-169	2.62641e-166	-7.67052	1.41092e-219	1.72301e-216
PSMD3	-1.16813	1.01716e-13	1.41154e-12	-1.54561	2.44259e-22	9.20645e-21
PSME2	-1.46849	1.89048e-13	2.551e-12	-1.60136	2.50834e-15	4.7126e-14
PSORS1C1	-1.32988	0.000690871	0.00228643	-1.01249	0.00448398	0.0104095
PTAR1	1.49299	1.84218e-08	1.4675e-07	1.29753	8.13092e-07	4.36845e-06
PTBP3	1.41962	5.75615e-14	8.12649e-13	2.02972	5.55859e-26	2.84023e-24
PTMA	-1.92595	3.03151e-21	7.47894e-20	-1.75084	5.64904e-18	1.41365e-16
PTP4A1	1.73227	2.6964e-15	4.31e-14	1.01882	2.42832e-06	1.18476e-05
PTPN9	1.02156	4.46191e-10	4.32451e-09	1.08706	5.28115e-11	5.72766e-10
PXDN	-4.52441	2.61557e-57	2.73003e-55	-2.07143	5.73257e-25	2.68223e-23
PXN	-1.00321	2.6254e-10	2.61299e-09	-1.05127	2.51142e-11	2.85033e-10
PYGO1	1.14918	3.18639e-07	2.11479e-06	1.79416	8.95676e-15	1.59446e-13
QKI	1.29221	4.36136e-11	4.81172e-10	1.53982	3.68825e-15	6.82439e-14
QPRT	-2.77918	4.12727e-19	8.67507e-18	-1.5982	0.0333804	0.0606971
RAB15	1.70076	1.16499e-24	3.47844e-23	1.17518	3.62004e-11	4.0116e-10
RAB39A	1.19676	0.01075	0.0252265	1.72052	4.44624e-05	0.000167378
RAB39B	2.91013	1.04329e-07	7.38159e-07	3.13752	3.86794e-12	4.93576e-11
RAB3A	1.22199	0.0126463	0.0290671	1.85674	0.001767	0.00453786
RALGAPA1	-1.20522	8.52931e-06	4.34724e-05	-2.05627	1.6802e-13	2.57448e-12
RALGPS1	2.25296	2.13731e-18	4.26485e-17	2.24108	1.51449e-16	3.28506e-15
RANGAP1	-1.08132	8.3727e-11	8.82204e-10	-1.32358	1.8585e-15	3.55179e-14
RAP1B	-2.75077	3.62104e-43	2.37743e-41	-2.77579	4.36318e-44	5.55033e-42
RAP1GAP2	1.11706	4.79089e-11	5.25663e-10	1.07694	6.69571e-11	7.12886e-10
RAPGEFL1	-1.33241	6.43808e-05	0.00027186	-1.80612	1.21352e-08	9.1197e-08
RASD1	-1.71556	1.50802e-05	7.34872e-05	-1.46952	0.00333766	0.00800934
RASGEF1A	1.27664	1.19266e-07	8.36942e-07	2.36761	1.60018e-24	7.29155e-23
RBKS	-1.98944	3.97386e-14	5.70926e-13	-1.63914	2.10918e-07	1.27385e-06
RBM15B	1.07541	5.08896e-11	5.54878e-10	1.88915	1.12144e-29	7.17019e-28
RBPJ	1.46445	9.6219e-20	2.11336e-18	1.5272	4.15651e-22	1.53351e-20
RBPMS2	1.85629	1.42717e-11	1.64266e-10	1.18107	3.97608e-06	1.85753e-05
RC3H2	1.47619	6.52422e-11	7.01972e-10	1.2208	4.66958e-08	3.16981e-07
RCAN3	1.39972	1.09255e-13	1.51273e-12	1.72609	1.37737e-19	4.03367e-18
RDX	1.22291	4.39332e-13	5.76275e-12	1.99501	8.87275e-31	6.1217e-29
REC8	-1.07275	0.00192967	0.00566469	-3.09696	1.14326e-11	1.37012e-10
RHBDD1	1.05539	1.24163e-08	1.00816e-07	1.62393	6.34399e-19	1.72162e-17
RHBDF1	-1.08311	2.11095e-08	1.6653e-07	-1.24948	1.7974e-09	1.54034e-08
RHEB	-1.13903	2.36746e-11	2.67451e-10	-1.29819	2.73978e-14	4.6213e-13
RHOC	-1.33024	1.52056e-13	2.07475e-12	-1.30769	3.5434e-13	5.23875e-12
RMI1	1.31652	3.27448e-10	3.22223e-09	1.6303	2.05889e-15	3.91029e-14
RNF128	-3.03939	1.4733e-20	3.47334e-19	-2.77733	3.66174e-15	6.78562e-14
RNF157	-2.06182	2.42559e-21	6.04515e-20	-1.63047	9.54503e-14	1.50989e-12
RP11-706O15.1	-1.98145	3.69701e-18	7.2585e-17	-1.83296	1.78588e-15	3.41837e-14
RPGRIP1L	1.01572	3.98071e-08	3.01379e-07	1.9712	2.78773e-23	1.16588e-21
RPL10	-2.19671	3.39858e-31	1.39742e-29	-1.72273	2.18324e-20	6.9613e-19
RPL12	-1.63328	7.85996e-17	1.40948e-15	-1.09573	1.43287e-08	1.06437e-07
RPL13	-1.21093	1.63344e-09	1.47432e-08	-1.14613	1.07969e-08	8.16928e-08
RPL14	-1.58401	1.86067e-19	4.00043e-18	-1.30111	7.72125e-14	1.23581e-12
RPL18A	-5.50639	1.37731e-117	4.54586e-115	-5.00793	2.13672e-104	8.41728e-102
RPL21	-6.68018	1.11896e-170	5.69365e-168	-6.3575	2.54455e-161	1.63548e-158
RPL22	-1.40444	5.36834e-14	7.60536e-13	-1.41582	2.99216e-14	5.01238e-13
RPL23A	-2.6197	7.76109e-42	4.78679e-40	-2.10437	1.67317e-28	9.91878e-27
RPL26L1	-1.87426	3.91809e-21	9.62731e-20	-1.78093	5.48988e-20	1.63918e-18
RPL27A	-1.34312	6.90645e-13	8.98207e-12	-1.00315	6.6212e-08	4.33091e-07
RPL29	-1.82619	3.26602e-18	6.46429e-17	-1.59313	2.01236e-14	3.45154e-13
RPL36A	-1.6586	9.66748e-08	6.87991e-07	-1.3937	6.80578e-06	3.03551e-05
RPL39	-3.81852	2.37526e-73	3.81666e-71	-3.24709	3.48325e-56	6.64647e-54
RPL41	-5.67835	4.79261e-157	2.01818e-154	-5.2393	1.30458e-139	6.63811e-137
RPL6	-2.40508	4.19871e-42	2.62947e-40	-2.3862	1.43755e-41	1.65616e-39
RPL7	-7.24693	6.68473e-195	5.83099e-192	-7.47769	1.0701e-207	1.08901e-204
RPL7A	-1.21493	4.49914e-11	4.95879e-10	-1.67223	3.13529e-19	8.82217e-18
RPL9	-6.39739	4.32503e-164	1.95619e-161	-4.76396	2.14314e-111	9.02483e-109
RPLP1	-1.25812	6.84103e-11	7.30907e-10	-1.21637	2.75212e-10	2.67162e-09
RPS10	-4.69164	1.13941e-68	1.71783e-66	-5.25069	3.20381e-89	1.0296e-86
RPS12	-1.31701	1.9855e-13	2.67331e-12	-1.54506	9.30889e-18	2.28733e-16
RPS15	-1.81592	1.95068e-22	5.14507e-21	-2.04961	6.94655e-28	3.98269e-26
RPS15A	-2.02807	2.40206e-24	7.01768e-23	-2.00442	1.06259e-23	4.5531e-22
RPS2	-2.9203	3.36918e-44	2.35111e-42	-2.49273	9.36242e-34	7.77781e-32
RPS20	-1.54714	1.19393e-17	2.26402e-16	-1.33918	9.04871e-14	1.43697e-12
RPS25	-1.56012	6.83307e-20	1.53111e-18	-1.4081	1.1256e-16	2.47228e-15
RPS26	-4.5997	2.10545e-87	4.21504e-85	-3.08278	1.67369e-48	2.55489e-46
RPS27	-7.94722	4.886e-188	3.31488e-185	-6.88818	1.55168e-157	9.47453e-155
RPS27A	-2.00548	6.78483e-29	2.5108e-27	-2.26385	8.88539e-36	7.92032e-34
RPS28	-6.3118	2.60592e-126	9.09242e-124	-2.22948	5.66013e-26	2.88006e-24
RPS3A	-6.15427	3.68166e-153	1.49868e-150	-5.82214	6.75816e-145	3.7514e-142
RPS7	-3.52055	2.1318e-84	4.06775e-82	-3.81985	2.01903e-96	7.25187e-94
RPSA	-1.97976	5.52703e-31	2.2574e-29	-1.45618	5.53972e-18	1.38914e-16
RRAD	-11.6157	4.3284e-47	3.34547e-45	-2.44851	2.64646e-11	2.99246e-10
RTF1	1.15283	1.28204e-13	1.76309e-12	1.07414	2.47596e-12	3.27589e-11
RWDD4	-1.66343	7.81026e-21	1.89244e-19	-1.77871	1.47797e-23	6.28884e-22
SAA1	-6.10777	5.66688e-44	3.88786e-42	-3.87324	4.06504e-10	3.84824e-09
SAA2	-6.1686	5.90427e-45	4.26645e-43	-3.58418	0.00178226	0.00456862
SAR1B	1.72548	4.84408e-27	1.63414e-25	1.59041	3.99382e-23	1.63119e-21
SATB1	-4.62378	2.4262e-14	3.60275e-13	-1.1144	4.9933e-07	2.79716e-06
SBNO1	1.25369	2.55438e-13	3.41666e-12	1.18826	3.13586e-12	4.06098e-11
SCAI	1.08753	1.8172e-06	1.05624e-05	1.12621	2.22085e-07	1.33404e-06
SCAMP1	2.13026	6.853e-36	3.44399e-34	2.46357	1.90037e-45	2.63719e-43
SCAND1	-1.4079	1.69732e-11	1.94444e-10	-1.76858	4.30425e-17	9.99305e-16
SDHC	-1.52717	1.01799e-22	2.72625e-21	-1.87936	2.94431e-32	2.26138e-30
SDPR	1.32785	6.29988e-11	6.80833e-10	5.39966	0.00123451	0.00329672
SEC24B	1.16594	6.23387e-10	5.95681e-09	1.42707	3.66297e-14	6.06128e-13
SEC61A2	1.0438	2.55227e-06	1.43898e-05	1.13635	2.78153e-07	1.63939e-06
SELL	2.67957	1.53889e-11	1.76792e-10	1.70487	0.01264	0.0258818
SEMA4F	1.12222	9.9625e-09	8.24269e-08	1.38671	2.85906e-12	3.73421e-11
SEMA7A	-2.85004	9.37897e-07	5.77298e-06	-2.17916	3.48682e-06	1.64787e-05
SETD7	1.3366	2.04108e-59	5.55396e-57	1.52606	2.77803e-69	9.78992e-19
SFT2D3	1.14889	1.72111e-06	1.00565e-05	1.19361	3.92738e-07	2.24643e-06
SGOL2	1.06305	8.19884e-10	7.72564e-09	1.26817	7.31522e-14	1.1739e-12
SH2B3	-1.90527	1.22672e-18	2.50513e-17	-1.16599	6.84041e-09	5.37973e-08
SH3PXD2A	1.53663	9.43663e-07	5.80262e-06	1.40595	2.05253e-05	8.28609e-05
SIAE	1.33351	7.53385e-15	1.17202e-13	2.0065	1.09154e-26	5.79562e-25
SIK2	1.05085	2.98336e-08	2.2986e-07	1.76045	4.00847e-20	1.22994e-18
SIMC1	1.27527	3.10215e-10	3.05758e-09	1.71359	2.88731e-18	7.392e-17
SIRT7	-1.06212	1.71302e-07	1.17723e-06	-1.16915	4.21971e-09	3.44459e-08
SLC16A1	1.09667	3.78613e-12	4.64219e-11	1.25795	1.45636e-15	2.82751e-14
SLC16A13	-1.02292	1.11854e-06	6.7689e-06	-1.59526	5.1366e-10	4.7994e-09
SLC16A9	2.29471	5.24809e-09	4.48808e-08	2.0671	4.20465e-09	3.4346e-08
SLC1A1	1.58517	7.31624e-06	3.77959e-05	1.71579	1.29714e-05	5.46794e-05
SLC25A6	15.5174	1.08162e-190	7.76985e-188	15.8727	4.45249e-205	4.1826e-202
SLC26A11	-1.08471	2.01184e-08	1.5964e-07	-1.34821	3.33565e-11	3.70992e-10
SLC2A6	-1.44369	5.77523e-15	9.03036e-14	-1.16298	1.07752e-07	6.78985e-07
SLC38A1	1.0245	3.92436e-07	2.56692e-06	1.29894	1.51269e-10	1.51542e-09
SLC38A7	-1.11573	7.27842e-12	8.62952e-11	-1.19145	3.49851e-13	5.17864e-12
SLC41A1	1.78053	1.5071e-25	4.69509e-24	1.2732	1.11659e-13	1.74595e-12
SLC43A2	-1.51193	1.31678e-08	1.06564e-07	-1.55111	2.26118e-07	1.35493e-06
SLC45A3	-1.04999	0.000353527	0.00125393	-1.84732	6.02874e-07	3.3232e-06
SLC4A8	1.87908	1.73163e-06	1.01083e-05	1.749	3.73843e-08	2.58076e-07
SLC52A1	-2.17438	7.06903e-10	6.7024e-09	-3.34789	0.00560285	0.0126141
SLC7A2	3.26154	3.29489e-61	4.14816e-59	2.08492	1.76957e-21	6.17429e-20
SLC9A2	4.46191	3.18342e-08	2.43889e-07	2.91067	0.000235417	0.000748817
SLCO2B1	-1.38056	7.0807e-08	5.17471e-07	-4.87198	3.52227e-08	2.44515e-07
SMIM13	1.15137	4.80501e-11	5.26234e-10	1.24307	4.52931e-13	6.59261e-12
SMS	-1.27352	5.9033e-14	8.32461e-13	-1.55896	5.57094e-20	1.65932e-18
SMTN	-1.91501	8.74516e-19	1.80094e-17	-1.25579	3.42978e-09	2.83771e-08
SNAI2	-3.23274	3.17252e-08	2.4336e-07	-1.4268	0.00376414	0.00889812
SNCG	-2.63279	5.00943e-06	2.6796e-05	-3.20602	6.56599e-08	4.30402e-07
SNRPA1	-1.05782	4.6658e-09	4.00132e-08	-1.85074	9.8959e-24	4.25524e-22
SNRPE	-1.59019	3.32028e-19	7.02726e-18	-1.35035	2.47446e-14	4.20279e-13
SNRPG	-1.90604	7.89865e-29	2.89665e-27	-2.69777	1.63122e-53	2.92948e-51
SNTA1	1.44903	1.65406e-09	1.48963e-08	1.31886	1.40537e-08	1.04521e-07
SNX11	-1.06521	4.84021e-10	4.68002e-09	-1.10162	6.83884e-11	7.25594e-10
SNX8	-1.31814	4.25093e-15	6.7244e-14	-1.93346	1.31789e-30	8.89175e-29
SOCS1	-3.12633	1.87199e-10	1.9019e-09	-3.66043	1.34058e-20	4.36566e-19
SOCS3	-1.60727	3.93381e-14	5.65838e-13	-1.50354	2.62654e-12	3.45639e-11
SOCS4	1.9334	1.13662e-17	2.16543e-16	1.90649	4.3531e-17	1.00873e-15
SP3	1.03214	2.92703e-10	2.90138e-09	1.6007	3.26412e-22	1.219e-20
SPAG16	1.15059	2.29209e-06	1.30555e-05	1.35676	5.9733e-08	3.94729e-07
SPCS2	-1.8294	3.19727e-26	1.03843e-24	-1.74091	5.52226e-23	2.21108e-21
SPHK1	-3.72399	2.66287e-31	1.10234e-29	-2.73051	2.6812e-23	1.12518e-21
SPNS1	-1.12718	8.26465e-12	9.73269e-11	-1.3998	4.9043e-17	1.12156e-15
SPOPL	1.61469	2.15138e-15	3.46605e-14	2.05328	7.97759e-25	3.67631e-23
SS18L1	1.60732	1.87887e-11	2.14037e-10	1.58442	6.16482e-11	6.60392e-10
ST13	-1.76599	4.70689e-28	1.6661e-26	-2.35221	2.22523e-46	3.197e-44
ST6GAL1	1.56732	1.49388e-18	3.03549e-17	1.64216	7.86651e-18	1.94465e-16
ST6GAL2	-1.66261	6.99102e-11	7.45628e-10	-6.37199	5.79259e-06	2.6258e-05
STEAP3	1.53567	2.20816e-17	4.08577e-16	1.90677	4.05186e-26	2.09667e-24
STK40	-1.02689	8.28101e-10	7.79104e-09	-2.18989	2.88517e-40	3.11802e-38
STX2	1.75677	1.46995e-25	4.59105e-24	1.92959	1.36947e-29	8.57641e-28
SUMO2	-1.85645	3.37171e-24	9.78037e-23	-1.90972	1.73929e-25	8.42867e-24
SUV420H2	-1.10785	5.45709e-07	3.48e-06	-1.24766	4.79241e-07	2.697e-06
SYCE3	-2.00702	0.010221	0.0241662	-1.53267	0.0105708	0.022097
SYCP2	3.88901	2.61944e-37	1.38479e-35	1.34836	4.44984e-14	7.28438e-13
SYNE1	-1.45375	8.62523e-09	7.19968e-08	-1.22133	9.59784e-07	5.07837e-06
SYNGR3	1.50217	6.06161e-08	4.47548e-07	1.61825	5.74744e-09	4.59946e-08
SYTL3	-1.38329	5.55403e-06	2.93384e-05	-1.38624	8.61751e-08	5.51846e-07
SYTL4	1.16056	3.49919e-05	0.000157335	2.2474	1.73919e-13	2.65488e-12
TAPBPL	-1.55537	2.30836e-07	1.56349e-06	-2.6528	5.43247e-12	6.82523e-11
TAX1BP3	-1.13372	2.62311e-06	1.47415e-05	-1.246	4.33355e-07	2.45664e-06
TBC1D10A	-1.01932	0.00032317	0.00115837	-1.1401	6.79438e-05	0.000245628
TBC1D30	3.23831	1.16159e-31	4.89148e-30	1.50325	7.08363e-12	8.84512e-11
TBCA	-1.08255	2.61746e-10	2.60813e-09	-1.53918	6.38887e-19	1.72995e-17
TBCK	1.0832	4.32213e-08	3.25814e-07	1.01226	6.28955e-07	3.46138e-06
TBKBP1	-1.19773	1.65517e-08	1.32457e-07	-1.27795	2.38894e-10	2.33764e-09
TC2N	3.17014	5.46702e-13	7.1481e-12	2.27793	1.64228e-06	8.30799e-06
TCEA1	-1.0732	4.82345e-12	5.85526e-11	-1.18828	1.66946e-14	2.89184e-13
TDG	-1.56814	2.35287e-23	6.60534e-22	-2.30833	3.94753e-46	5.60549e-44
TEAD1	1.05629	2.60545e-05	0.000120705	1.67822	5.52673e-11	5.97807e-10
TECR	-1.33648	3.056e-12	3.79266e-11	-1.35281	2.34892e-12	3.12472e-11
TEX15	2.35313	6.17487e-09	5.233e-08	1.56515	1.76833e-06	8.87583e-06
THAP10	1.14369	1.08442e-08	8.91178e-08	1.52881	5.60718e-14	9.08155e-13
THAP6	1.04015	1.59989e-08	1.2837e-07	1.57091	4.28789e-18	1.09091e-16
THBS4	1.43451	0.0474429	0.0893956	1.00315	0.000650728	0.00186085
THG1L	1.78895	4.0069e-21	9.82576e-20	3.31983	6.35838e-61	1.31608e-58
THUMPD1	1.32131	1.13869e-15	1.8868e-14	1.62967	2.13852e-22	8.11043e-21
TK2	1.26107	8.86334e-13	1.14903e-11	1.41201	2.96104e-14	4.96706e-13
TLCD2	-1.62188	4.05671e-07	2.64498e-06	-2.43586	2.6404e-10	2.56929e-09
TMA7	-2.58866	5.61441e-44	3.87363e-42	-2.57055	7.58793e-45	1.01828e-42
TMC7	-1.3505	1.7096e-09	1.53738e-08	-1.06043	1.51524e-06	7.72935e-06
TMEM106A	-2.65526	1.93321e-13	2.60578e-12	-2.13078	0.0138783	0.0280598
TMEM121	-1.18569	5.83522e-05	0.000248638	-1.18364	0.0350947	0.0633333
TMEM132A	-1.93393	4.69174e-26	1.51176e-24	-1.06268	7.63949e-09	5.96124e-08
TMEM145	1.902	0.000229856	0.000850091	1.95377	0.000247041	0.00078128
TMEM14B	-1.02411	1.74319e-09	1.56528e-08	-1.25155	9.96241e-14	1.5678e-12
TMEM158	-3.11081	4.02671e-35	2.00711e-33	-1.46685	2.41651e-13	3.64326e-12
TMEM169	1.07444	0.00447196	0.0117977	1.1126	0.00894295	0.019092
TMEM170B	2.33761	4.82195e-20	1.09048e-18	1.28156	6.15879e-07	3.39247e-06
TMEM173	-1.14817	0.021897	0.0466434	-2.2006	7.09117e-16	1.42196e-14
TMEM183A	-2.43382	1.52197e-45	1.11295e-43	-1.66072	7.37742e-23	2.91563e-21
TMEM185A	-2.01106	8.25581e-25	2.48325e-23	-2.15497	2.82421e-25	1.34724e-23
TMEM212	-9.14027	5.64727e-22	1.46111e-20	-3.18503	2.19058e-14	3.74669e-13
TMEM220	2.65455	1.20735e-11	1.40154e-10	1.96451	1.18641e-06	6.16006e-06
TMEM238	-1.29671	0.000705601	0.00232887	-1.75299	0.00317025	0.00765878
TMEM41A	1.01595	4.84205e-08	3.63213e-07	1.07135	8.38718e-09	6.46669e-08
TMEM50B	2.03712	5.68733e-29	2.11749e-27	1.59341	7.44415e-18	1.84772e-16
TMEM63A	-1.11794	2.01896e-09	1.79705e-08	-1.32	3.23035e-12	4.1745e-11
TMEM86B	-1.87507	1.05366e-10	1.09696e-09	-2.07622	5.51119e-13	7.92729e-12
TMEM88	-2.00895	0.0225686	0.0478651	-6.37221	2.31682e-27	1.26875e-25
TMOD2	1.87219	8.92326e-10	8.36307e-09	1.84613	4.82249e-09	3.90015e-08
TMSB15A	2.14811	0.0256445	0.0534027	2.16433	0.00265724	0.00655427
TMSB4X	-3.16907	1.24398e-53	1.1253e-51	-2.78989	1.04191e-42	1.28523e-40
TMUB1	-1.45456	1.62424e-12	2.06617e-11	-1.44724	2.4254e-12	3.21936e-11
TNFAIP2	-2.36069	1.91437e-44	1.36715e-42	-4.24733	9.58019e-29	5.84967e-27
TNFRSF12A	-2.36262	1.00469e-33	4.77405e-32	-1.2303	5.66994e-11	6.11672e-10
TNFRSF19	4.31585	1.26375e-41	7.64003e-40	3.32367	0.0028744	0.00702745
TNFRSF9	-3.00457	1.02689e-12	1.32423e-11	-1.91406	8.502e-05	0.000300772
TNFSF14	-3.94128	1.16164e-20	2.76529e-19	-6.8216	2.75829e-07	1.62726e-06
TNFSF9	-1.47144	6.62109e-11	7.11141e-10	-2.55289	5.69772e-09	4.56266e-08
TNNT1	1.22677	4.81663e-08	3.61732e-07	2.3365	2.86543e-23	1.19429e-21
TNS1	-1.27048	5.7833e-08	4.28294e-07	-1.35882	0.0473294	0.0821938
TOM1	-1.22	4.77392e-11	5.24273e-10	-1.08853	7.79108e-09	6.0679e-08
TOP1MT	1.24978	1.74542e-09	1.56613e-08	2.63272	2.11104e-33	1.71867e-31
TOR2A	-1.11596	4.4218e-08	3.32916e-07	-2.183	7.6514e-26	3.84522e-24
TP63	2.14119	6.11679e-20	1.3782e-18	2.85572	0.0248951	0.0469817
TPGS1	-1.56128	8.2072e-09	6.86952e-08	-1.51128	3.6425e-08	2.52024e-07
TPM1	-2.1885	1.06594e-27	3.71922e-26	-1.17603	1.72556e-09	1.48293e-08
TPM4	1.30964	5.09318e-85	3.75008e-82	1.80855	5.63497e-152	7.79537e-35
TRIM16	-1.1751	1.47138e-13	2.00989e-12	-1.44394	4.59874e-16	9.43862e-15
TRIM16L	-1.20073	1.66927e-14	2.51049e-13	-1.94385	8.65665e-30	5.56395e-28
TRIML2	-1.18868	1.56338e-08	1.25522e-07	-4.77718	5.46278e-08	3.64344e-07
TRPV2	-3.40852	7.56631e-08	5.50872e-07	-2.07914	1.96172e-28	1.15732e-26
TSPAN10	-2.55283	1.10529e-14	1.69145e-13	-2.73254	2.02115e-08	1.46395e-07
TSPAN7	2.82253	3.40248e-28	1.2114e-26	2.63306	0.00024243	0.000768577
TTC33	1.09073	3.45265e-05	0.000155638	1.50498	1.28856e-08	9.63033e-08
TTPA	2.42559	8.35199e-10	7.85177e-09	1.43152	3.98626e-06	1.86158e-05
TTYH3	-1.76328	4.74967e-26	1.52639e-24	-1.36034	2.37089e-16	4.99672e-15
TUSC2	-1.06367	1.30915e-08	1.06017e-07	-1.1507	8.33175e-10	7.50903e-09
TWF1	-1.45535	2.10749e-19	4.51521e-18	-3.07076	4.31365e-73	1.19723e-70
TXNDC16	1.17955	7.87287e-05	0.000326353	1.09869	0.000128934	0.000436042
TXNDC5	-1.91956	1.0011e-10	1.0458e-09	-2.55646	4.08511e-14	6.71431e-13
TYMP	-2.01502	8.0994e-15	1.2568e-13	-2.20394	1.22982e-10	1.25678e-09
UBE2Q2L	-6.46604	8.30279e-06	4.24419e-05	-1.51943	0.0226812	0.0431571
UBE2S	-2.37486	4.63552e-37	2.39868e-35	-2.82704	5.07701e-50	8.26673e-48
UCK1	1.47107	5.58811e-16	9.39973e-15	1.82094	2.94451e-24	1.31235e-22
UCN	-1.03066	0.00853515	0.0206276	-2.30316	1.97079e-08	1.43003e-07
UHMK1	1.14874	1.19606e-06	7.19875e-06	2.01051	9.83936e-17	2.16892e-15
UPF3A	-1.42515	8.96012e-13	1.15912e-11	-2.80002	6.20061e-41	6.8838e-39
UPK1B	-2.45098	4.44436e-22	1.15724e-20	-5.14501	0.00919807	0.0195453
USP15	1.33411	1.06258e-16	1.88608e-15	1.36107	2.23367e-17	5.32764e-16
USP18	-3.24996	3.0389e-53	2.6892e-51	-3.13699	7.33277e-42	8.52836e-40
USP22	-3.53482	0	0	-4.29594	0	4.5226e-29
USP38	1.11928	2.49717e-09	2.20806e-08	1.71612	1.04383e-19	3.08651e-18
VAMP7	14.2536	8.4645e-182	5.44045e-179	14.5631	6.12004e-199	5.33843e-196
VDAC2	-1.85861	9.56383e-27	3.18238e-25	-2.5804	1.53459e-47	2.28541e-45
VOPP1	-2.50949	3.05319e-55	2.91293e-53	-1.62403	7.82403e-25	3.63297e-23
VWDE	1.56478	2.96833e-06	1.65521e-05	1.5158	2.16293e-06	1.06207e-05
WBSCR16	-2.37134	2.27757e-44	1.59849e-42	-2.86807	9.95347e-63	2.17057e-60
WDR18	-1.30922	1.84005e-12	2.32616e-11	-1.34483	4.37352e-13	6.38106e-12
WDR35	1.32188	4.90623e-11	5.36391e-10	1.35348	1.25174e-11	1.4928e-10
WNK4	-1.21926	0.00377284	0.0101776	-2.19264	4.23989e-07	2.40602e-06
WTIP	-1.82622	9.52314e-20	2.09543e-18	-2.1613	7.33652e-28	4.18662e-26
XAF1	-6.73727	8.53233e-55	8.07727e-53	-2.52125	0.00524926	0.011933
YBX1	-1.85029	1.46327e-29	5.5842e-28	-1.28989	1.16946e-15	2.30345e-14
YBX2	1.81106	0.000241183	0.000888216	1.44543	2.74191e-09	2.3029e-08
YES1	1.06213	1.78275e-09	1.59728e-08	1.09825	3.55076e-10	3.40093e-09
YWHAH	2.24018	5.75533e-44	3.92649e-42	2.04726	8.39485e-38	8.26757e-36
YWHAZ	-1.67602	4.3437e-23	1.19741e-21	-2.06394	2.19918e-33	1.77857e-31
ZBED1	14.101	5.29036e-178	3.07647e-175	12.3928	2.65598e-118	1.24749e-115
ZBTB33	1.04201	6.61456e-08	4.86023e-07	1.80815	3.11487e-20	9.65452e-19
ZDBF2	2.92793	6.27516e-22	1.61331e-20	1.71338	9.92109e-10	8.86943e-09
ZDHHC20	1.69118	5.97267e-09	5.07926e-08	1.11473	0.000115191	0.00039348
ZDHHC23	2.53549	4.76855e-20	1.08241e-18	2.58741	1.72433e-22	6.60111e-21
ZFAND6	1.19102	3.24213e-14	4.71343e-13	1.2558	5.89792e-15	1.06232e-13
ZFP28	1.06613	7.60537e-05	0.000316877	1.42449	2.93846e-08	2.06946e-07
ZFP82	1.46488	1.55154e-10	1.58689e-09	1.61125	6.54904e-21	2.2093e-19
ZFYVE26	-1.22201	8.80289e-10	8.26295e-09	-1.28857	6.78129e-11	7.20114e-10
ZFYVE9	1.70312	4.01854e-17	7.30273e-16	2.24269	1.39318e-28	8.42253e-27
ZKSCAN8	1.02833	7.12652e-05	0.000298556	1.19648	3.26867e-06	1.5544e-05
ZNF112	1.15232	2.15662e-06	1.23588e-05	1.26547	6.47509e-09	5.13133e-08
ZNF12	1.33882	2.7185e-13	3.63221e-12	1.28865	9.91764e-13	1.39052e-11
ZNF189	1.52438	5.74302e-15	8.99151e-14	1.22091	4.18157e-10	3.95243e-09
ZNF22	1.52352	5.25417e-14	7.4696e-13	2.27199	8.14896e-29	5.00076e-27
ZNF248	1.04906	5.46462e-07	3.48298e-06	1.01865	3.92634e-06	1.83711e-05
ZNF322	-1.97612	2.68281e-14	3.94254e-13	-2.47552	2.38209e-22	9.00621e-21
ZNF354B	1.08729	1.87841e-05	8.93967e-05	1.4499	1.23147e-09	1.08348e-08
ZNF354C	1.6316	6.27699e-11	6.7896e-10	1.78754	9.36368e-16	1.85331e-14
ZNF37A	1.3385	5.77137e-10	5.53218e-09	1.58358	5.47045e-13	7.87797e-12
ZNF425	1.16821	4.36638e-05	0.000191738	1.05383	0.00135004	0.00357397
ZNF449	1.04471	1.46472e-05	7.15487e-05	1.67719	3.01856e-12	3.91739e-11
ZNF546	1.5899	1.69174e-13	2.30062e-12	1.22445	5.66146e-09	4.53958e-08
ZNF566	1.15804	1.06788e-08	8.78768e-08	1.60748	1.11405e-16	2.4513e-15
ZNF618	1.42024	0.0150865	0.033923	1.92868	0.00147459	0.00386762
ZNF619	1.02505	0.00299637	0.00835616	1.72519	7.12783e-07	3.88247e-06
ZNF644	1.2723	6.04434e-12	7.22245e-11	1.92089	3.76648e-25	1.77592e-23
ZNF649	2.84742	5.0882e-07	3.26008e-06	1.28403	0.000128596	0.000435258
ZNF684	1.18092	0.000399369	0.00139865	1.25025	3.33086e-06	1.58028e-05
ZNF695	-2.12957	0.00128975	0.00396638	-1.47609	5.06744e-07	2.8335e-06
ZNF770	1.02296	1.00841e-08	8.33197e-08	1.60205	4.72308e-19	1.29906e-17
ZNF80	-6.15318	4.9836e-05	0.000215968	-9.59142	3.5062e-28	2.0197e-26
ZNF853	-1.00974	0.0016147	0.00485086	-1.92731	0.000741903	0.00209386
ZNF879	1.23559	7.38302e-05	0.000308561	1.14056	1.13194e-05	4.81983e-05
ZNRF3	1.09763	5.54215e-08	4.12185e-07	1.10337	1.72336e-06	8.67862e-06
ZSWIM4	-1.2062	1.44891e-10	1.48565e-09	-2.47659	7.54076e-40	8.07787e-38
